# Supplementary material for: Exploring the Influence of Spacers in EDTA–β-Cyclodextrin Dendrimers: Physicochemical Properties and In Vitro Biological Behavior
Source: Int J Mol Sci. 2023 Sep 22;24(19):14422. doi: 10.3390/ijms241914422 (PMC10572662; doi:10.3390/ijms241914422)
Supplement: Supplementary file 1 [file ijms-24-14422-s001.zip]

Archive with 1 entries (1 files):
- ijms-2610362-supplementary.pdf
